# Supplementary material for: Use of RNA-Seq and a Transgenic Mouse Model to Identify Genes Which May Contribute to Mutant p53-Driven Prostate Cancer Initiation
Source: Biology (Basel). 2022 Jan 29;11(2):218. doi: 10.3390/biology11020218 (PMC8869245; doi:10.3390/biology11020218)
Supplement: Supplementary file 1 [file biology-11-00218-s001.zip]

Archive with 1 entries (1 files):
- biology-1491900-supplementary.pptx
